# Supplementary material for: Proteomic Determinants of Variation in Cholesterol Efflux: Observations from the Dallas Heart Study
Source: Int J Mol Sci. 2023 Oct 24;24(21):15526. doi: 10.3390/ijms242115526 (PMC10648649; doi:10.3390/ijms242115526)
Supplement: Supplementary file 1 [file ijms-24-15526-s001.zip]

Archive with 1 entries (1 files):
- ijms-2639603-supplementary.pdf
